# Supplementary material for: Application of digital infrared thermography for carpal tunnel syndrome evaluation
Source: Sci Rep. 2021 Nov 9;11:21963. doi: 10.1038/s41598-021-01381-5 (PMC8578627; doi:10.1038/s41598-021-01381-5)
Supplement: Supplementary file 2 — Supplementary Information 2. [file 41598_2021_1381_MOESM2_ESM.xlsx]

## Sheet: cts_hands_all
Side	sx duration	modified Stevens	1st	2nd	3rd	5th	thenar	hypothenar	d123-3d5	th-hth	m_u_diff	aniso	d1_d2	d1_d3	d2_d3	abs_12	abs_13	abs_23	pr forearm	pr CSA	pr bowing	pr NRS	DGD	MUD_new	Decom
2	0	0	26.4	25.5	25.8	24.9	28.8	27.6	3	1.2	4.2	1.8	0.9	0.6	-0.3	0.9	0.6	0.3	29.4	0.15	0.29	2	1	2.2	0
2	0	0	26.1	26.6	26.6	24	29.4	29.6	7.3	-0.2	7.1	1	-0.5	-0.5	0	0.5	0.5	0	30.6	0.15	0.18	3	2.43333	2.23333	0
2	0	0	31.1	30.8	30.9	29.6	31.5	30.6	4	0.9	4.9	0.6	0.3	0.2	-0.1	0.3	0.2	0.1	29.3	0.18	0.11	2	1.33333	2.23333	0
1	0	0	24.7	23.5	24.7	23.4	28.6	28	2.7	0.6	3.3	2.4	1.2	0	-1.2	1.2	0	1.2	30.4	0.16	0.25	3	0.9	1.5	0
1	0	0	25.8	25	24.3	24.1	28.4	28.1	2.8	0.3	3.1	3	0.8	1.5	0.7	0.8	1.5	0.7	29.6	0.11	0.2	3	0.933333	1.23333	0
2	0	0	31.1	29.7	29.9	29.2	31.8	31.4	3.1	0.4	3.5	2.8	1.4	1.2	-0.2	1.4	1.2	0.2	29.1	0.17	0.26	3	1.03333	1.43333	0
2	0	0	30.7	31.4	31.2	30	30.3	31.2	3.3	-0.9	2.4	1.4	-0.7	-0.5	0.2	0.7	0.5	0.2	30.3	0.11	0.39	5	1.1	0.2	0
2	0	0	25.8	26	25	23.3	26.4	25.9	6.9	0.5	7.4	2	-0.2	0.8	1	0.2	0.8	1	27.9	0.11	0.38	4	2.3	2.8	0
1	0	0	28.4	28.1	27.4	27.1	33	32.8	2.6	0.2	2.8	2	0.3	1	0.7	0.3	1	0.7	33	0.17	0.34	2	0.866667	1.06667	0
1	0	0	29	28	28.7	28.3	32.3	32	0.8	0.3	1.1	2	1	0.3	-0.7	1	0.3	0.7	32.4	0.14	0.19	7	0.266667	0.566667	0
2	0	0	28.2	27.9	28.5	27.9	31.2	30.9	0.9	0.3	1.2	1.2	0.3	-0.3	-0.6	0.3	0.3	0.6	32.3	0.13	0.11	5	0.3	0.6	0
1	0	0	29.2	29.2	29.4	28.4	31.9	31.5	2.6	0.4	3	0.4	0	-0.2	-0.2	0	0.2	0.2	32.1	0.1	0.18	4	0.866667	1.26667	0
2	0	0	29.6	29.7	29.1	28.2	32.3	32.3	3.8	0	3.8	1.2	-0.1	0.5	0.6	0.1	0.5	0.6	32.8	0.11	0.13	6	1.26667	1.26667	0
2	0	0	29.8	29.8	29.2	28.7	32.6	32.5	2.7	0.1	2.8	1.2	0	0.6	0.6	0	0.6	0.6	33	0.16	0.17	4	0.9	1	0
2	0	0	28.7	28.6	28.2	27.4	31.2	30.2	3.3	1	4.3	1	0.1	0.5	0.4	0.1	0.5	0.4	32.3	0.2	0.21	2	1.1	2.1	0
2	0	0	32.2	31.5	31.4	30.5	33.5	33	3.6	0.5	4.1	1.6	0.7	0.8	0.1	0.7	0.8	0.1	33.9	0.12	0.18	3	1.2	1.7	0
2	0	0	31.2	30.8	30.5	29	32	31.6	5.5	0.4	5.9	1.4	0.4	0.7	0.3	0.4	0.7	0.3	33.1	0.14	0.25	5	1.83333	2.23333	0
1	0	0	33	32.8	31.7	32.2	32.8	32.4	0.9	0.4	1.3	2.6	0.2	1.3	1.1	0.2	1.3	1.1	33.2	0.1	0.19	3	0.3	0.7	0
1	0	0	32.9	32.8	32.8	32.3	34.1	31.2	1.6	2.9	4.5	0.2	0.1	0.1	0	0.1	0.1	0	34.1	0.12	0.12	3	0.533333	3.43333	0
1	0	0	28.5	29.3	29.9	28.2	31.8	31.8	3.1	0	3.1	2.8	-0.8	-1.4	-0.6	0.8	1.4	0.6	32.6	0.13	0.12	1	1.03333	1.03333	0
1	0	0	33.3	32.9	33	32.7	34.2	34	1.1	0.2	1.3	0.8	0.4	0.3	-0.1	0.4	0.3	0.1	34.3	0.1	0.23	2	0.366667	0.566667	0
2	0	0	33.2	33.2	33	32.8	34.4	33.9	1	0.5	1.5	0.4	0	0.2	0.2	0	0.2	0.2	34.3	0.11	0.16	3	0.333333	0.833333	0
2	0	0	25.9	26	25.9	25.1	30.9	30.4	2.5	0.5	3	0.2	-0.1	0	0.1	0.1	0	0.1	32.1	0.12	0.1	3	0.833333	1.33333	0
1	0	0	31.8	31.3	30.9	31.3	34	33.5	0.1	0.5	0.6	1.8	0.5	0.9	0.4	0.5	0.9	0.4	33.6	0.13	0.06	1	0.0333333	0.533333	0
2	0	0	32.5	31.5	31.2	30.3	33.9	33.5	4.3	0.4	4.7	2.6	1	1.3	0.3	1	1.3	0.3	34	0.15	0.1	3	1.43333	1.83333	0
1	0	0	31.1	31.2	31.5	30.1	33.2	33.1	3.5	0.1	3.6	0.8	-0.1	-0.4	-0.3	0.1	0.4	0.3	33.4	0.14	0.2	6	1.16667	1.26667	0
2	0	0	31	31	31.1	29.5	33.2	32.9	4.6	0.3	4.9	0.2	0	-0.1	-0.1	0	0.1	0.1	33	0.15	0.2	6	1.53333	1.83333	0
2	0	0	33.4	33.3	33.1	32.5	33.6	32.4	2.3	1.2	3.5	0.6	0.1	0.3	0.2	0.1	0.3	0.2	32.3	0.11	0.16	2	0.766667	1.96667	0
1	0	0	30.9	30.5	30.3	29.2	31.2	30.6	4.1	0.6	4.7	1.2	0.4	0.6	0.2	0.4	0.6	0.2	32	0.12	0.2	3	1.36667	1.96667	0
1	0	0	30.7	30.5	30.7	29.7	31.8	30.9	2.8	0.9	3.7	0.4	0.2	0	-0.2	0.2	0	0.2	31	0.09	0.16	2	0.933333	1.83333	0
1	0	0	27.6	27.4	27.1	26	29.7	28.8	4.1	0.9	5	1	0.2	0.5	0.3	0.2	0.5	0.3	30.2	0.13	0.08	2	1.36667	2.26667	0
2	0	0	30	29.4	29.4	28.5	31.7	31.7	3.3	0	3.3	1.2	0.6	0.6	0	0.6	0.6	0	32.5	0.11	0.17	2	1.1	1.1	0
2	0	0	28.2	27.4	28	25.1	29	28	8.3	1	9.3	1.6	0.8	0.2	-0.6	0.8	0.2	0.6	29.1	0.13	0.21	2	2.76667	3.76667	0
1	0	0	24	25.3	24	23.6	27.8	27.9	2.5	-0.1	2.4	2.6	-1.3	0	1.3	1.3	0	1.3	30.4	0.14	0.25	5	0.833333	0.733333	0
1	0	0	24.7	24.4	24.2	23.1	26.6	26.2	4	0.4	4.4	1	0.3	0.5	0.2	0.3	0.5	0.2	27.9	0.07	0.46	7	1.33333	1.73333	0
1	0	0	26.2	26.1	26.4	25.6	30.3	29.9	1.9	0.4	2.3	0.6	0.1	-0.2	-0.3	0.1	0.2	0.3	30.8	0.22	0.17	5	0.633333	1.03333	0
2	0	0	25.2	24.8	25.2	24.8	28.3	28	0.8	0.3	1.1	0.8	0.4	0	-0.4	0.4	0	0.4	29.4	0.18	0.17	7	0.266667	0.566667	0
2	0	0	30.8	29.9	29.3	28.1	32.1	31.5	5.7	0.6	6.3	3	0.9	1.5	0.6	0.9	1.5	0.6	33.3	0.19	0.33	5	1.9	2.5	0
1	0	0	28.7	29.1	29.4	28.8	32.6	32	0.8	0.6	1.4	1.4	-0.4	-0.7	-0.3	0.4	0.7	0.3	33.7	0.16	0.2	5	0.266667	0.866667	0
2	0	0	29	27.9	28.7	27.7	31	30.4	1.6	0.1	1.7	0.8	0.1	0.4	0.3	0.1	0.4	0.3	31.5	0.13	0.29	5	0.533333	0.633333	0
1	0	1	29.8	30.6	30.1	28.6	31.5	30.3	4.7	1.2	5.9	1.6	-0.8	-0.3	0.5	0.8	0.3	0.5	28.1	0.12	0.24	4	1.56667	2.76667	0
1	0	1	31.6	31.4	31	30.4	32.3	31.5	2.8	0.8	3.6	1.2	0.2	0.6	0.4	0.2	0.6	0.4	29.8	0.18	0.19	3	0.933333	1.73333	0
1	0	1	31.7	31.8	31.5	30.6	33.2	33	3.2	0.2	3.4	0.6	-0.1	0.2	0.3	0.1	0.2	0.3	33.2	0.16	0.25	5	1.06667	1.26667	0
2	0	1	33.1	33.3	33.3	32.1	33.8	33.2	3.4	0.6	4	0.4	-0.2	-0.2	0	0.2	0.2	0	32.5	0.14	0.15	4	1.13333	1.73333	0
1	0	1	28.3	27.7	27.3	26.6	31.9	31	3.5	0.9	4.4	2	0.6	1	0.4	0.6	1	0.4	32.4	0.21	0.32	7	1.16667	2.06667	0
2	0	1	28.3	27.7	27.7	26.9	31.7	31	3	0.7	3.7	1.2	0.6	0.6	0	0.6	0.6	0	32.5	0.12	0.23	4	1	1.7	0
1	0	1	32.7	32.4	32.2	31.1	33.5	33.3	4	0.2	4.2	1	0.3	0.5	0.2	0.3	0.5	0.2	33.1	0.11	0.23	5	1.33333	1.53333	0
2	0	1	32.9	32.7	32.6	32.5	33.4	32.2	0.7	1.2	1.9	0.6	0.2	0.3	0.1	0.2	0.3	0.1	33.2	0.12	0.19	4	0.233333	1.43333	0
1	0	1	28.6	28.4	28.7	28.2	31.1	31	1.1	0.1	1.2	0.6	0.2	-0.1	-0.3	0.2	0.1	0.3	32.4	0.11	0.11	5	0.366667	0.466667	0
2	0	1	29.6	29.2	29.1	28.2	31.8	31.6	3.3	0.2	3.5	1	0.4	0.5	0.1	0.4	0.5	0.1	31.9	0.1	0.15	4	1.1	1.3	0
1	0	1	29.6	29.5	29.7	28.3	32.8	32.7	3.9	0.1	4	0.4	0.1	-0.1	-0.2	0.1	0.1	0.2	32.3	0.2	0.15	5	1.3	1.4	0
2	0	1	31.9	32.1	32	31.4	32.9	32.6	1.8	0.3	2.1	0.4	-0.2	-0.1	0.1	0.2	0.1	0.1	33.8	0.12	0.12	3	0.6	0.9	0
1	0	1	32.5	31.5	31.9	31.7	33.4	33.2	0.8	0.2	1	2	1	0.6	-0.4	1	0.6	0.4	33	0.12	0.23	4	0.266667	0.466667	0
1	0	1	28.7	28.4	28.3	28.1	31.8	31.3	1.1	0.5	1.6	0.8	0.3	0.4	0.1	0.3	0.4	0.1	32.3	0.13	0.18	7	0.366667	0.866667	0
1	0	1	31.3	31.5	31.5	30.4	32.2	31.1	3.1	1.1	4.2	0.4	-0.2	-0.2	0	0.2	0.2	0	32	0.1	0.18	5	1.03333	2.13333	0
2	0	1	31.1	31.6	30.2	30	32.7	31.8	2.9	0.9	3.8	2.8	-0.5	0.9	1.4	0.5	0.9	1.4	31.9	0.12	0.08	5	0.966667	1.86667	0
1	0	1	30.3	29.7	29.2	28.8	31.6	31.6	2.8	0	2.8	2.2	0.6	1.1	0.5	0.6	1.1	0.5	31.7	0.12	0.12	5	0.933333	0.933333	0
2	0	1	29.1	28.6	28.4	28	31.2	30.4	2.1	0.8	2.9	1.4	0.5	0.7	0.2	0.5	0.7	0.2	31.1	0.11	0.16	5	0.7	1.5	0
2	0	1	29.8	30.1	30	29	32.7	32.4	2.9	0.3	3.2	0.6	-0.3	-0.2	0.1	0.3	0.2	0.1	33.4	0.13	0.14	5	0.966667	1.26667	0
1	0	1	31.5	31.1	31.5	31.1	32.9	32.7	0.8	0.2	1	0.8	0.4	0	-0.4	0.4	0	0.4	33	0.13	0.18	2	0.266667	0.466667	0
1	0	1	32.6	32.7	32.9	32.3	34.1	33.6	1.3	0.5	1.8	0.6	-0.1	-0.3	-0.2	0.1	0.3	0.2	34.4	0.16	0.21	3	0.433333	0.933333	0
2	0	1	32.9	32.9	33.1	32.1	34.2	34.1	2.6	0.1	2.7	0.4	0	-0.2	-0.2	0	0.2	0.2	34.3	0.14	0.14	3	0.866667	0.966667	0
1	0	1	29.6	29.1	28.9	28.1	32	31.6	3.3	0.4	3.7	1.4	0.5	0.7	0.2	0.5	0.7	0.2	32.9	0.13	0.14	5	1.1	1.5	0
2	0	1	32.3	31.3	31.8	31.3	33	32.3	1.5	0.7	2.2	2	1	0.5	-0.5	1	0.5	0.5	32.8	0.1	0.22	3	0.5	1.2	0
1	0	1	33.5	33.5	33.2	32.7	34.6	34	2.1	0.6	2.7	0.6	0	0.3	0.3	0	0.3	0.3	34.5	0.15	0.2	4	0.7	1.3	0
2	0	1	32.8	32.2	32.8	31.7	34.4	34	2.7	0.4	3.1	1.2	0.6	0	-0.6	0.6	0	0.6	34.2	0.15	0.17	4	0.9	1.3	0
1	0	1	29.9	29.7	29.9	29.6	31.1	30.7	0.7	0.4	1.1	0.4	0.2	0	-0.2	0.2	0	0.2	31	0.13	0.26	5	0.233333	0.633333	0
2	0	2	25.3	25.7	26	25	27.7	27.3	2	0.4	2.4	1.4	-0.4	-0.7	-0.3	0.4	0.7	0.3	27.8	0.13	0.15	3	0.666667	1.06667	0
1	0	2	28.1	28.8	28.3	28	29.8	29.8	1.2	0	1.2	1.4	-0.7	-0.2	0.5	0.7	0.2	0.5	28.5	0.2	0.36	6	0.4	0.4	1
2	0	2	31.6	32.3	32	31.5	33.2	33	1.4	0.2	1.6	1.4	-0.7	-0.4	0.3	0.7	0.4	0.3	33.3	0.11	0.32	6	0.466667	0.666667	0
2	0	2	31.2	31.2	31.7	31.2	33	32.8	0.5	0.2	0.7	1	0	-0.5	-0.5	0	0.5	0.5	33.2	0.16	0.27	5	0.166667	0.366667	0
2	0	2	32.1	31.9	31.6	30.8	33	32.6	3.2	0.4	3.6	1	0.2	0.5	0.3	0.2	0.5	0.3	33.1	0.14	0.23	5	1.06667	1.46667	0
1	0	2	31.9	31.8	31.9	31.4	33.3	32.9	1.4	0.4	1.8	0.2	0.1	0	-0.1	0.1	0	0.1	34.4	0.2	0.15	5	0.466667	0.866667	0
1	0	2	28.5	27.6	28	27.3	31.3	31.2	2.2	0.1	2.3	1.8	0.9	0.5	-0.4	0.9	0.5	0.4	32	0.16	0.12	5	0.733333	0.833333	0
1	0	2	29.3	28.6	29.2	28.2	31.6	31.5	2.5	0.1	2.6	1.4	0.7	0.1	-0.6	0.7	0.1	0.6	32.6	0.14	0.13	4	0.833333	0.933333	0
2	0	2	29	29.1	28.7	28.1	31.8	31.6	2.5	0.2	2.7	0.8	-0.1	0.3	0.4	0.1	0.3	0.4	32.4	0.13	0.18	5	0.833333	1.03333	0
1	0	2	33.2	33.2	33.1	32.4	33.7	33.6	2.3	0.1	2.4	0.2	0	0.1	0.1	0	0.1	0.1	33.8	0.15	0.2	3	0.766667	0.866667	0
1	0	2	31.7	31.5	31.3	30.6	32.6	32.1	2.7	0.5	3.2	0.8	0.2	0.4	0.2	0.2	0.4	0.2	33.5	0.14	0.28	5	0.9	1.4	0
1	0	2	31.2	31.7	31.1	29	32.4	31.6	7	0.8	7.8	1.2	-0.5	0.1	0.6	0.5	0.1	0.6	32.3	0.2	0.2	3	2.33333	3.13333	0
2	0	2	32.1	32.8	32.1	31.1	33	31.6	3.7	1.4	5.1	1.4	-0.7	0	0.7	0.7	0	0.7	33.2	0.18	0.19	3	1.23333	2.63333	0
2	0	2	26.8	26.4	26.6	26	30.7	30	1.8	0.7	2.5	0.8	0.4	0.2	-0.2	0.4	0.2	0.2	31.9	0.1	0.17	3	0.6	1.3	0
2	0	2	33.1	33	32.9	32.5	33	32.5	1.5	0.5	2	0.4	0.1	0.2	0.1	0.1	0.2	0.1	32.6	0.17	0.23	4	0.5	1	0
2	0	2	32.7	32.3	32.1	32.3	34.4	34.2	0.2	0.2	0.4	1.2	0.4	0.6	0.2	0.4	0.6	0.2	34	0.13	0.18	7	0.0666667	0.266667	0
2	0	2	30.5	30.6	30.4	30.3	31.1	29.7	0.6	1.4	2	0.4	-0.1	0.1	0.2	0.1	0.1	0.2	31.6	0.11	0.25	3	0.2	1.6	0
2	0	2	29.6	28.2	30.1	28.8	31.1	30.1	1.5	1	2.5	3.8	1.4	-0.5	-1.9	1.4	0.5	1.9	30.1	0.12	0.21	6	0.5	1.5	0
2	0	2	26.3	26.9	26.6	25.3	29.1	28.9	3.9	0.2	4.1	1.2	-0.6	-0.3	0.3	0.6	0.3	0.3	29.3	0.21	0.53	7	1.3	1.5	0
1	0	3	28.7	28.7	28.6	27.2	30.9	30.2	4.4	0.7	5.1	0.2	0	0.1	0.1	0	0.1	0.1	30.5	0.22	0.26	5	1.46667	2.16667	0
2	0	3	26	24.9	25.9	24.2	28.5	26.8	4.2	1.7	5.9	2.2	1.1	0.1	-1	1.1	0.1	1	29.3	0.17	0.28	5	1.4	3.1	0
1	0	3	26	25.6	24.8	23.1	28.9	27.7	7.1	1.2	8.3	2.4	0.4	1.2	0.8	0.4	1.2	0.8	28.1	0.21	0.38	5	2.36667	3.56667	1
1	0	3	27.8	29.2	28.5	28.4	30	28.3	0.3	1.7	2	2.8	-1.4	-0.7	0.7	1.4	0.7	0.7	28.4	0.17	0.26	3	0.1	1.8	0
2	0	3	26.5	28.4	28.1	27.6	28.9	29	0.2	-0.1	0.1	3.8	-1.9	-1.6	0.3	1.9	1.6	0.3	28.5	0.15	0.22	3	0.0666667	-0.0333333	0
1	1	0	26.2	26.1	26.4	25.6	30.3	29.9	1.9	0.4	2.3	0.6	0.1	-0.2	-0.3	0.1	0.2	0.3	30.8	0.21	0.17	5	0.633333	1.03333	0
1	1	0	29.2	28.8	28.1	27.9	31.5	30.7	2.4	0.8	3.2	2.2	0.4	1.1	0.7	0.4	1.1	0.7	30.9	0.15	0.272	3	0.8	1.6	0
2	1	0	27.8	27.7	27.6	27	30.2	29.9	2.1	0.3	2.4	0.4	0.1	0.2	0.1	0.1	0.2	0.1	30.2	0.128	0.27	3	0.7	1	0
2	1	0	30.2	31.3	31.3	30.5	30.8	30.6	1.3	0.2	1.5	2.2	-1.1	-1.1	0	1.1	1.1	0	30	0.14	0.25	5	0.433333	0.633333	0
1	1	0	25.6	24.9	24.5	24.2	28.9	27.9	2.4	1	3.4	2.2	0.7	1.1	0.4	0.7	1.1	0.4	28.7	0.12	0.27	5	0.8	1.8	0
2	1	0	28.1	28.4	28.3	28	30.4	30.8	0.8	-0.4	0.4	0.6	-0.3	-0.2	0.1	0.3	0.2	0.1	30.2	0.11	0.27	2	0.266667	-0.133333	0
1	1	0	33.7	33.4	33.2	32.8	34.7	34.8	1.9	-0.1	1.8	1	0.3	0.5	0.2	0.3	0.5	0.2	33.2	0.14	0.43	4	0.633333	0.533333	0
2	1	0	31.9	31.8	31.4	30.3	33.4	32.7	4.2	0.7	4.9	1	0.1	0.5	0.4	0.1	0.5	0.4	33.1	0.13	0.22	4	1.4	2.1	0
1	1	0	32.7	30.2	29.3	30.4	32.9	32.4	1	0.5	1.5	6.8	2.5	3.4	0.9	2.5	3.4	0.9	30.7	0.12	0.12	3	0.333333	0.833333	0
2	1	0	33.7	33.5	33.2	33.5	34.6	34.3	-0.1	0.3	0.2	1	0.2	0.5	0.3	0.2	0.5	0.3	33.3	0.13	0.21	7	-0.0333333	0.266667	0
1	1	0	31.2	31	31.2	30.5	32.7	32.7	1.9	0	1.9	0.4	0.2	0	-0.2	0.2	0	0.2	33.1	0.15	0.19	3	0.633333	0.633333	0
1	1	0	29.7	29.8	29.4	28.1	31.6	31.2	4.6	0.4	5	0.8	-0.1	0.3	0.4	0.1	0.3	0.4	31.8	0.12	0.1	4	1.53333	1.93333	0
2	1	0	30	29.3	29.3	28.9	30.7	30.7	1.9	0	1.9	1.4	0.7	0.7	0	0.7	0.7	0	30.2	0.1	0.49	3	0.633333	0.633333	0
1	1	0	32.4	32	32.2	31.8	34.2	33.9	1.2	0.3	1.5	0.8	0.4	0.2	-0.2	0.4	0.2	0.2	34.3	0.16	0.27	6	0.4	0.7	0
2	1	0	32.3	32.9	32.4	32.6	31.4	31.4	-0.2	0	-0.2	1.2	-0.6	-0.1	0.5	0.6	0.1	0.5	33.8	0.12	0.25	6	-0.0666667	-0.0666667	0
2	1	1	32	32.4	32.2	32.1	32.8	32.8	0.3	0	0.3	0.8	-0.4	-0.2	0.2	0.4	0.2	0.2	32.8	0.16	0.42	3	0.1	0.1	0
1	1	1	30.3	29.1	29.8	29.4	32.6	31.6	1	1	2	2.4	1.2	0.5	-0.7	1.2	0.5	0.7	32.7	0.13	0.26	5	0.333333	1.33333	0
2	1	1	31.4	30.9	31.5	30.6	32.5	31.2	2	1.3	3.3	1.2	0.5	-0.1	-0.6	0.5	0.1	0.6	32.7	0.13	0.11	4	0.666667	1.96667	0
2	1	1	28.6	28.3	28.4	27.7	31.2	30.4	2.2	0.8	3	0.6	0.3	0.2	-0.1	0.3	0.2	0.1	32.1	0.11	0.17	3	0.733333	1.53333	0
2	1	1	32.7	30.3	29.5	29.7	32.9	32.7	3.4	0.2	3.6	6.4	2.4	3.2	0.8	2.4	3.2	0.8	29.7	0.12	0.29	5	1.13333	1.33333	0
2	1	1	31.3	31	30.8	30.2	33.2	32.5	2.5	0.7	3.2	1	0.3	0.5	0.2	0.3	0.5	0.2	33.3	0.15	0.1	5	0.833333	1.53333	0
2	1	1	29.6	29.6	29.2	28.6	32	32	2.6	0	2.6	0.8	0	0.4	0.4	0	0.4	0.4	31.4	0.13	0.18	4	0.866667	0.866667	0
2	1	1	29.6	30	30.3	28.6	32.1	32	4.1	0.1	4.2	1.4	-0.4	-0.7	-0.3	0.4	0.7	0.3	32.8	0.12	0.15	2	1.36667	1.46667	0
2	1	1	30.1	30.5	29.9	29.7	33	32.1	1.4	0.9	2.3	1.2	-0.4	0.2	0.6	0.4	0.2	0.6	32.9	0.15	0.2	3	0.466667	1.36667	0
1	1	1	29.9	29.7	29.6	29.2	31.6	30.7	1.6	0.9	2.5	0.6	0.2	0.3	0.1	0.2	0.3	0.1	31.3	0.12	0.16	4	0.533333	1.43333	0
2	1	1	29.5	29.1	29.2	28.8	31.2	30.7	1.4	0.5	1.9	0.8	0.4	0.3	-0.1	0.4	0.3	0.1	31.3	0.11	0.15	4	0.466667	0.966667	0
2	1	1	28.4	27.5	27.4	27.3	31	31.2	1.4	-0.2	1.2	2	0.9	1	0.1	0.9	1	0.1	31.3	0.1	0.3	3	0.466667	0.266667	0
1	1	1	27	26.2	26.7	26	28.8	27.6	1.9	1.2	3.1	1.6	0.8	0.3	-0.5	0.8	0.3	0.5	30.5	0.1	0.29	3	0.633333	1.83333	0
2	1	2	30.2	30.3	30.5	29.6	30.5	30.4	2.2	0.1	2.3	0.6	-0.1	-0.3	-0.2	0.1	0.3	0.2	31.6	0.14	0.26	5	0.733333	0.833333	1
1	1	2	29.2	28.3	28.1	27	31.3	30.2	4.6	1.1	5.7	2.2	0.9	1.1	0.2	0.9	1.1	0.2	29	0.17	0.3	6	1.53333	2.63333	0
2	1	2	25.2	25.8	25.8	24.2	29.1	27.6	4.2	1.5	5.7	1.2	-0.6	-0.6	0	0.6	0.6	0	30.8	0.11	0.26	1	1.4	2.9	0
1	1	2	32	31.6	31.9	31.7	32.7	32.5	0.4	0.2	0.6	0.8	0.4	0.1	-0.3	0.4	0.1	0.3	32.6	0.18	0.32	4	0.133333	0.333333	0
1	1	2	30.1	30.2	29.8	28.8	32.2	31.7	3.7	0.5	4.2	0.8	-0.1	0.3	0.4	0.1	0.3	0.4	32.6	0.14	0.44	7	1.23333	1.73333	0
2	1	2	29.6	30.4	29.3	29.2	32	31.4	1.7	0.6	2.3	2.2	-0.8	0.3	1.1	0.8	0.3	1.1	33.1	0.12	0.38	7	0.566667	1.16667	0
1	1	2	33.2	32.9	32.8	32.8	33.7	33	0.5	0.7	1.2	0.8	0.3	0.4	0.1	0.3	0.4	0.1	33	0.2	0.26	5	0.166667	0.866667	0
2	1	2	33.4	32.9	33.2	33	33.8	33.7	0.5	0.1	0.6	1	0.5	0.2	-0.3	0.5	0.2	0.3	33.2	0.18	0.21	5	0.166667	0.266667	0
1	1	2	32	31.6	31.3	31.2	32.9	32.8	1.3	0.1	1.4	1.4	0.4	0.7	0.3	0.4	0.7	0.3	33.3	0.17	0.23	4	0.433333	0.533333	0
1	1	2	33	33	32.8	32.5	34.7	34.1	1.3	0.6	1.9	0.4	0	0.2	0.2	0	0.2	0.2	34.4	0.14	0.28	3	0.433333	1.03333	0
2	1	2	30.2	29.8	29.7	28.7	32.6	32.3	3.6	0.3	3.9	1	0.4	0.5	0.1	0.4	0.5	0.1	32.6	0.13	0.28	7	1.2	1.5	0
1	1	2	32.1	31.7	31.5	30.8	32.7	32	2.9	0.7	3.6	1.2	0.4	0.6	0.2	0.4	0.6	0.2	32.9	0.17	0.16	8	0.966667	1.66667	1
1	1	2	31.2	31.1	30.6	29.8	33.1	32.2	3.5	0.9	4.4	1.2	0.1	0.6	0.5	0.1	0.6	0.5	33.1	0.17	0.16	7	1.16667	2.06667	1
1	1	2	26.9	26.9	26.8	26.5	28.9	28.6	1.1	0.3	1.4	0.2	0	0.1	0.1	0	0.1	0.1	30.2	0.18	0.31	3	0.366667	0.666667	0
2	1	2	27.5	27.3	27.4	27.1	29.3	28.6	0.9	0.7	1.6	0.4	0.2	0.1	-0.1	0.2	0.1	0.1	30	0.14	0.25	6	0.3	1	0
1	1	2	33.9	33.8	33.4	33.5	34.5	34.4	0.6	0.1	0.7	1	0.1	0.5	0.4	0.1	0.5	0.4	33.2	0.14	0.25	7	0.2	0.3	0
2	1	2	30.4	30.9	30	28.1	32.5	32.4	7	0.1	7.1	1.8	-0.5	0.4	0.9	0.5	0.4	0.9	32.6	0.11	0.24	7	2.33333	2.43333	0
1	1	2	29.5	28.8	29.1	28.6	32.9	32.3	1.6	0.6	2.2	1.4	0.7	0.4	-0.3	0.7	0.4	0.3	33.7	0.13	0.16	2	0.533333	1.13333	0
1	1	2	29.1	28.7	29.2	28.5	32.8	32.1	1.5	0.7	2.2	1	0.4	-0.1	-0.5	0.4	0.1	0.5	33.5	0.12	0.18	2	0.5	1.2	0
1	1	2	30.5	31.2	31.2	30.3	33.2	32.4	2	0.8	2.8	1.4	-0.7	-0.7	0	0.7	0.7	0	32.9	0.22	0.25	5	0.666667	1.46667	0
1	1	2	32.7	32.6	32.4	31.7	34.2	34	2.6	0.2	2.8	0.6	0.1	0.3	0.2	0.1	0.3	0.2	34.2	0.12	0.21	6	0.866667	1.06667	0
2	1	2	32.9	33	33.1	32.4	33.9	33.9	1.8	0	1.8	0.4	-0.1	-0.2	-0.1	0.1	0.2	0.1	33.8	0.15	0.29	5	0.6	0.6	0
1	1	2	27	26.7	26.3	23.5	28	27.5	9.5	0.5	10	1.4	0.3	0.7	0.4	0.3	0.7	0.4	29.6	0.21	0.26	3	3.16667	3.66667	0
2	1	2	26.6	26.5	25.8	25.4	27.4	27.6	2.7	-0.2	2.5	1.6	0.1	0.8	0.7	0.1	0.8	0.7	28.9	0.18	0.2	3	0.9	0.7	0
1	1	2	26.4	26.8	26.5	27	29.3	28.3	-1.3	1	-0.3	0.8	-0.4	-0.1	0.3	0.4	0.1	0.3	28.2	0.17	0.23	6	-0.433333	0.566667	0
2	1	2	27	26.5	25.9	26.4	29.2	28.3	0.2	0.9	1.1	2.2	0.5	1.1	0.6	0.5	1.1	0.6	28.3	0.16	0.37	6	0.0666667	0.966667	0
2	1	2	29.5	29.9	29.7	29	31.1	30.5	0.7	-0.1	0.6	0.8	0	-0.4	-0.4	0	0.4	0.4	31.6	0.14	0.26	5	0.233333	0.133333	0
2	1	3	30.8	30.6	30.2	29.8	32.6	32.8	2.2	-0.2	2	1.2	0.2	0.6	0.4	0.2	0.6	0.4	31.8	0.19	0.36	5	0.733333	0.533333	1
1	1	3	28.3	28.6	28.8	28.4	31.2	30.6	0.5	0.6	1.1	1	-0.3	-0.5	-0.2	0.3	0.5	0.2	28.8	0.16	0.44	5	0.166667	0.766667	1
2	1	3	28.1	29	28.7	27.9	30.7	30.4	2.1	0.3	2.4	1.8	-0.9	-0.6	0.3	0.9	0.6	0.3	28.9	0.15	0.31	5	0.7	1	0
2	1	3	33.1	33	32.8	32.6	34.5	34.1	1.1	0.4	1.5	0.6	0.1	0.3	0.2	0.1	0.3	0.2	34.3	0.15	0.25	7	0.366667	0.766667	1
1	2	0	29.8	29.7	29.8	29.2	31.2	31	1.7	0.2	1.9	0.2	0.1	0	-0.1	0.1	0	0.1	30.8	0.14	0.37	3	0.566667	0.766667	0
2	2	0	29.6	29.8	30.5	29	31.5	31.1	2.9	0.4	3.3	1.8	-0.2	-0.9	-0.7	0.2	0.9	0.7	30.6	0.13	0.32	3	0.966667	1.36667	0
1	2	0	30.1	30.3	30.3	29.3	32.6	32.4	2.8	0.2	3	0.4	-0.2	-0.2	0	0.2	0.2	0	33.3	0.11	0.25	6	0.933333	1.13333	0
2	2	0	32.3	32.4	31.9	31.2	33.7	33.3	3	0.4	3.4	1	-0.1	0.4	0.5	0.1	0.4	0.5	34.4	0.14	0.31	5	1	1.4	0
2	2	0	31.3	31.3	30.5	30.8	32.9	32.8	0.7	0.1	0.8	1.6	0	0.8	0.8	0	0.8	0.8	32	0.11	0.17	4	0.233333	0.333333	0
2	2	0	28.9	28.9	28.3	27.9	32.1	31.7	2.4	0.4	2.8	1.2	0	0.6	0.6	0	0.6	0.6	32.6	0.14	0.26	4	0.8	1.2	0
2	2	0	32.8	32.7	31.9	31.7	34.1	34	2.3	0.1	2.4	1.8	0.1	0.9	0.8	0.1	0.9	0.8	34.4	0.11	0.26	4	0.766667	0.866667	0
2	2	0	29.3	28.6	28.5	27.8	30.7	29.3	3	1.4	4.4	1.6	0.7	0.8	0.1	0.7	0.8	0.1	30.9	0.17	0.17	4	1	2.4	0
1	2	0	33.1	32.6	32.6	32.5	34.2	34	0.8	0.2	1	1	0.5	0.5	0	0.5	0.5	0	34.5	0.16	0.37	6	0.266667	0.466667	0
1	2	1	29.7	29.4	29.8	29.3	33.1	32.8	1	0.3	1.3	0.8	0.3	-0.1	-0.4	0.3	0.1	0.4	32.9	0.15	0.34	8	0.333333	0.633333	0
1	2	1	29	29.2	29	28.8	31.1	30.9	0.8	0.2	1	0.4	-0.2	0	0.2	0.2	0	0.2	32.4	0.15	0.31	5	0.266667	0.466667	0
2	2	1	29	29.3	29.3	28.4	31.6	31.5	2.4	0.1	2.5	0.6	-0.3	-0.3	0	0.3	0.3	0	32.6	0.18	0.28	5	0.8	0.9	0
1	2	1	31.6	31.6	31.4	30.7	33.6	33.3	2.5	0.3	2.8	0.4	0	0.2	0.2	0	0.2	0.2	33	0.24	0.41	5	0.833333	1.13333	0
1	2	1	32.1	32.1	31.5	31.9	33.5	33.4	0	0.1	0.1	1.2	0	0.6	0.6	0	0.6	0.6	33.6	0.12	0.1	7	0	0.1	0
2	2	1	31	31.2	31.3	30.6	33	32.2	1.7	0.8	2.5	0.6	-0.2	-0.3	-0.1	0.2	0.3	0.1	33.2	0.09	0.15	2	0.566667	1.36667	0
1	2	1	32.5	31.5	31.9	31.7	33	33	0.8	0	0.8	2	1	0.6	-0.4	1	0.6	0.4	33.4	0.14	0.14	5	0.266667	0.266667	0
2	2	1	31.1	30.3	30.5	30	32.1	32	1.9	0.1	2	1.6	0.8	0.6	-0.2	0.8	0.6	0.2	33.1	0.12	0.14	5	0.633333	0.733333	0
1	2	1	29.9	30.1	30.1	30.1	33.2	33.2	-0.2	0	-0.2	0.4	-0.2	-0.2	0	0.2	0.2	0	32.2	0.12	0.24	5	-0.0666667	-0.0666667	0
1	2	1	29.2	28.5	28.1	27.7	30.2	28.7	2.7	1.5	4.2	2.2	0.7	1.1	0.4	0.7	1.1	0.4	30.4	0.16	0.27	5	0.9	2.4	0
2	2	1	28.3	28.1	28	27.7	30.8	30.7	1.3	0.1	1.4	0.6	0.2	0.3	0.1	0.2	0.3	0.1	31.7	0.08	0.13	4	0.433333	0.533333	0
1	2	1	27.5	27.9	27.1	26.4	30.6	29.6	3.3	1	4.3	1.6	-0.4	0.4	0.8	0.4	0.4	0.8	31.1	0.106	0.22	5	1.1	2.1	0
2	2	2	25.2	24.8	25.2	24.8	28.3	28	0.8	0.3	1.1	0.8	0.4	0	-0.4	0.4	0	0.4	29.4	0.18	0.17	7	0.266667	0.566667	0
2	2	2	28.2	28	28.5	28.4	30.9	30.5	-0.5	0.4	-0.1	1	0.2	-0.3	-0.5	0.2	0.3	0.5	29.4	0.23	0.4	6	-0.166667	0.233333	1
2	2	2	31.3	31	30.7	30.2	33.2	32.8	2.4	0.4	2.8	1.2	0.3	0.6	0.3	0.3	0.6	0.3	33.3	0.12	0.22	4	0.8	1.2	0
2	2	2	30	29.2	29.1	28.4	32.2	31.8	3.1	0.4	3.5	1.8	0.8	0.9	0.1	0.8	0.9	0.1	33.1	0.14	0.27	7	1.03333	1.43333	0
1	2	2	27.6	27.4	27.2	26.5	30	29.4	2.7	0.6	3.3	0.8	0.2	0.4	0.2	0.2	0.4	0.2	31.4	0.19	0.19	5	0.9	1.5	0
2	2	2	27.5	27.1	26.9	27.1	30.3	30	0.2	0.3	0.5	1.2	0.4	0.6	0.2	0.4	0.6	0.2	31.4	0.19	0.29	4	0.0666667	0.366667	0
2	2	2	31.3	31.3	30.6	30.2	32.5	32.3	2.6	0.2	2.8	1.4	0	0.7	0.7	0	0.7	0.7	31.8	0.17	0.3	4	0.866667	1.06667	0
2	2	2	32	31.6	30.9	31.7	32.5	32.9	-0.6	-0.4	-1	2.2	0.4	1.1	0.7	0.4	1.1	0.7	33.1	0.15	0.33	5	-0.2	-0.6	0
2	2	2	30.9	30.7	30.6	30	33.8	33.7	2.2	0.1	2.3	0.6	0.2	0.3	0.1	0.2	0.3	0.1	33.6	0.16	0.35	5	0.733333	0.833333	0
1	2	2	28.5	30	28.4	28.7	31.5	31.2	0.8	0.3	1.1	3.2	-1.5	0.1	1.6	1.5	0.1	1.6	32.9	0.21	0.18	5	0.266667	0.566667	0
2	2	2	32.9	33.4	33	33	33.4	32.8	0.3	0.6	0.9	1	-0.5	-0.1	0.4	0.5	0.1	0.4	33.5	0.14	0.18	4	0.1	0.7	0
2	2	2	31.9	32.6	32.3	32.2	34	33.6	0.2	0.4	0.6	1.4	-0.7	-0.4	0.3	0.7	0.4	0.3	34.5	0.13	0.18	5	0.0666667	0.466667	0
2	2	2	33	33.5	33.3	33.2	34.2	34.5	0.2	-0.3	-0.1	1	-0.5	-0.3	0.2	0.5	0.3	0.2	34.1	0.14	0.26	1	0.0666667	-0.233333	0
1	2	2	29.5	29.3	28.5	27.8	30.3	30.2	3.9	0.1	4	2	0.2	1	0.8	0.2	1	0.8	31.3	0.13	0.2	7	1.3	1.4	0
2	2	2	31.1	29.8	29.6	29.5	31.5	30.9	2	0.6	2.6	3	1.3	1.5	0.2	1.3	1.5	0.2	31.8	0.11	0.28	5	0.666667	1.26667	0
1	2	2	29.2	28.6	29	28.6	31.4	30.9	1	0.5	1.5	1.2	0.6	0.2	-0.4	0.6	0.2	0.4	31.6	0.11	0.14	5	0.333333	0.833333	0
2	2	2	29.4	28.6	29.4	28.7	32.9	31.9	1.3	1	2.3	1.6	0.8	0	-0.8	0.8	0	0.8	33.7	0.16	0.2	9	0.433333	1.43333	1
2	2	2	32	31.5	30.2	30.3	34.2	33.3	2.8	0.9	3.7	3.6	0.5	1.8	1.3	0.5	1.8	1.3	34.6	0.16	0.16	6	0.933333	1.83333	1
1	2	3	25	24.1	23.9	22.8	28.8	28.2	4.6	0.6	5.2	2.2	0.9	1.1	0.2	0.9	1.1	0.2	30.5	0.14	0.3	5	1.53333	2.13333	0
2	2	3	25.9	24.9	25.4	24	29.5	29.8	4.2	-0.3	3.9	2	1	0.5	-0.5	1	0.5	0.5	29.1	0.12	0.35	6	1.4	1.1	0
1	2	3	28	27	27	25.4	29.2	29.1	5.8	0.1	5.9	2	1	1	0	1	1	0	30.8	0.17	2.28	4	1.93333	2.03333	1
1	2	3	31.1	31.1	30.6	29.9	32.8	32.8	3.1	0	3.1	1	0	0.5	0.5	0	0.5	0.5	33.1	0.14	0.23	7	1.03333	1.03333	0
1	2	3	29.2	29.7	29.4	28.4	31.2	30.4	3.1	0.8	3.9	1	-0.5	-0.2	0.3	0.5	0.2	0.3	29.9	0.17	0.35	5	1.03333	1.83333	0
2	2	3	28.7	29.1	28.8	27.8	30.6	29.3	3.2	1.3	4.5	0.8	-0.4	-0.1	0.3	0.4	0.1	0.3	29.6	0.13	0.27	5	1.06667	2.36667	0
2	2	3	25.9	25.9	26.6	25.3	27.9	28	2.5	-0.1	2.4	1.4	0	-0.7	-0.7	0	0.7	0.7	27	0.26	0.23	6	0.833333	0.733333	1
2	2	3	30.5	30.5	29.7	30.1	32.1	31.9	0.4	0.2	0.6	1.6	0	0.8	0.8	0	0.8	0.8	30.1	0.14	0.38	6	0.133333	0.333333	1
2	2	3	31.5	31.8	30.5	30.3	32.7	32.7	2.9	0	2.9	2.6	-0.3	1	1.3	0.3	1	1.3	33.4	0.19	0.41	4	0.966667	0.966667	1
2	2	3	29.7	29.5	29.9	29.3	33.5	33.2	1.2	0.3	1.5	0.8	0.2	-0.2	-0.4	0.2	0.2	0.4	33.6	0.13	0.25	5	0.4	0.7	0
1	2	3	32.8	32.1	32.1	31.8	33.1	33.4	1.6	-0.3	1.3	1.4	0.7	0.7	0	0.7	0.7	0	34	0.19	0.31	8	0.533333	0.233333	1
1	2	3	31.2	31.7	31.1	32.1	33.2	33.9	-2.3	-0.7	-3	1.2	-0.5	0.1	0.6	0.5	0.1	0.6	32.7	0.19	0.14	8	-0.766667	-1.46667	1
1	2	3	27.8	27.2	27.4	27.3	30.1	30.3	0.5	-0.2	0.3	1.2	0.6	0.4	-0.2	0.6	0.4	0.2	30.7	0.23	0.15	7	0.166667	-0.0333333	0
2	2	3	27.3	27.5	27.6	27.5	28.6	28.7	-0.1	-0.1	-0.2	0.6	-0.2	-0.3	-0.1	0.2	0.3	0.1	30.8	0.22	0.15	7	-0.0333333	-0.133333	0
2	2	3	28.9	29.1	28.4	27.9	30.7	30.4	2.7	0.3	3	1.4	-0.2	0.5	0.7	0.2	0.5	0.7	31.4	0.17	0.16	7	0.9	1.2	1
1	2	3	32.1	31.5	31.2	30.8	34.2	33.3	2.4	0.9	3.3	1.8	0.6	0.9	0.3	0.6	0.9	0.3	34.5	0.18	0.17	6	0.8	1.7	1
1	2	3	30.6	29.5	29.9	29.5	34	33.4	1.5	0.6	2.1	2.2	1.1	0.7	-0.4	1.1	0.7	0.4	33.9	0.16	0.37	8	0.5	1.1	1
1	2	3	27.1	27.4	27	27.3	30.4	30.4	-0.4	0	-0.4	0.8	-0.3	0.1	0.4	0.3	0.1	0.4	31	0.16	0.26	7	-0.133333	-0.133333	1
2	3	0	28.7	28.3	28.9	28.2	29.5	29.6	1.3	-0.1	1.2	1.2	0.4	-0.2	-0.6	0.4	0.2	0.6	30.6	0.15	0.23	4	0.433333	0.333333	0
2	3	0	25.5	26.2	25.7	25.4	29.1	28.8	1.2	0.3	1.5	1.4	-0.7	-0.2	0.5	0.7	0.2	0.5	29.1	0.13	0.25	5	0.4	0.7	0
1	3	0	31	30.7	30.2	30.1	32.7	32.6	1.6	0.1	1.7	1.6	0.3	0.8	0.5	0.3	0.8	0.5	33	0.14	0.25	3	0.533333	0.633333	0
1	3	0	33.3	33.2	32.8	33.1	34	34.1	0	-0.1	-0.1	1	0.1	0.5	0.4	0.1	0.5	0.4	33.6	0.22	0.38	4	0	-0.1	0
2	3	0	34.2	33.6	33.8	32.7	33.7	33.6	3.5	0.1	3.6	1.2	0.6	0.4	-0.2	0.6	0.4	0.2	33.8	0.1	0.3	3	1.16667	1.26667	0
2	3	0	31.4	31.7	31.2	31.2	33.3	32.9	0.7	0.4	1.1	1	-0.3	0.2	0.5	0.3	0.2	0.5	31.2	0.15	0.1	5	0.233333	0.633333	0
2	3	0	28.2	28.6	28.7	26.4	29.8	28.9	6.3	0.9	7.2	1	-0.4	-0.5	-0.1	0.4	0.5	0.1	30.8	0.13	0.18	3	2.1	3	0
2	3	0	27.8	28.3	28.7	28	31.6	30.8	0.8	0.8	1.6	1.8	-0.5	-0.9	-0.4	0.5	0.9	0.4	32.6	0.11	0.15	5	0.266667	1.06667	0
2	3	0	29.3	29.6	29.1	28.4	31.8	31.9	2.8	-0.1	2.7	1	-0.3	0.2	0.5	0.3	0.2	0.5	32.8	0.19	0.11	4	0.933333	0.833333	0
1	3	1	28.1	28.6	28.5	29.5	29.2	29.2	-3.3	0	-3.3	1	-0.5	-0.4	0.1	0.5	0.4	0.1	28.1	0.15	0.48	2	-1.1	-1.1	0
2	3	1	29.1	29.5	30.1	29.6	31.9	31.6	-0.1	0.3	0.2	2	-0.4	-1	-0.6	0.4	1	0.6	32.8	0.12	0.28	3	-0.0333333	0.266667	0
1	3	1	33.1	33.2	32.1	33.2	34.6	34.6	-1.2	0	-1.2	2.2	-0.1	1	1.1	0.1	1	1.1	33.5	0.13	0.17	3	-0.4	-0.4	0
1	3	1	33.3	33.3	33.3	33.1	33.9	33.3	0.6	0.6	1.2	0	0	0	0	0	0	0	33.4	0.16	0.2	3	0.2	0.8	0
1	3	1	30	29.4	29.5	29.4	32.5	32.1	0.7	0.4	1.1	1.2	0.6	0.5	-0.1	0.6	0.5	0.1	32.5	0.12	0.17	3	0.233333	0.633333	0
1	3	1	31.8	31.6	31.4	30.7	32.9	33.3	2.7	-0.4	2.3	0.8	0.2	0.4	0.2	0.2	0.4	0.2	33.3	0.14	0.12	4	0.9	0.5	0
2	3	1	30.4	30.4	30.5	30.4	32.4	32.3	0.1	0.1	0.2	0.2	0	-0.1	-0.1	0	0.1	0.1	32.1	0.17	0.19	7	0.0333333	0.133333	0
2	3	1	32.9	33	32.4	32.5	34.5	34.3	0.8	0.2	1	1.2	-0.1	0.5	0.6	0.1	0.5	0.6	34.2	0.13	0.34	5	0.266667	0.466667	0
1	3	2	26	26.1	27.3	25	28.7	28.8	4.4	-0.1	4.3	2.6	-0.1	-1.3	-1.2	0.1	1.3	1.2	30.1	0.11	0.27	4	1.46667	1.36667	0
1	3	2	28.5	28.6	28.7	28.5	29.6	29.9	0.3	-0.3	0	0.4	-0.1	-0.2	-0.1	0.1	0.2	0.1	29.6	0.17	0.27	7	0.1	-0.2	0
1	3	2	31.7	30.9	30.6	30.7	32.6	32.5	1.1	0.1	1.2	2.2	0.8	1.1	0.3	0.8	1.1	0.3	32.1	0.18	0.18	4	0.366667	0.466667	0
2	3	2	31.2	30.5	30.4	30	32	31.4	2.1	0.6	2.7	1.6	0.7	0.8	0.1	0.7	0.8	0.1	32.1	0.15	0.29	6	0.7	1.3	0
1	3	2	30.7	29.9	28.9	28.2	32.2	32	4.9	0.2	5.1	3.6	0.8	1.8	1	0.8	1.8	1	33.3	0.15	0.33	5	1.63333	1.83333	0
2	3	2	31.7	31.4	30.5	31.1	33.2	32.8	0.3	0.4	0.7	2.4	0.3	1.2	0.9	0.3	1.2	0.9	33.1	0.13	0.15	5	0.1	0.5	0
2	3	2	29.3	29	28.7	28.4	31.8	31.9	1.8	-0.1	1.7	1.2	0.3	0.6	0.3	0.3	0.6	0.3	31.5	0.16	0.23	7	0.6	0.5	0
1	3	2	30.8	31	31.7	30.8	33.1	32.8	1.1	0.3	1.4	1.8	-0.2	-0.9	-0.7	0.2	0.9	0.7	30.8	0.19	0.31	8	0.366667	0.666667	0
2	3	2	30.8	30.5	30	29.6	32.7	32.5	2.5	0.2	2.7	1.6	0.3	0.8	0.5	0.3	0.8	0.5	33.7	0.15	0.27	4	0.833333	1.03333	0
1	3	2	27.8	28.2	28.3	27.4	29.4	29.4	2.1	0	2.1	1	-0.4	-0.5	-0.1	0.4	0.5	0.1	30.6	0.14	0.22	6	0.7	0.7	0
1	3	2	32.3	31.9	32.4	32	34.3	34.1	0.6	0.2	0.8	1	0.4	-0.1	-0.5	0.4	0.1	0.5	33.8	0.26	0.22	5	0.2	0.4	0
2	3	2	31.9	31.6	31.8	31	34.2	34.1	2.3	0.1	2.4	0.6	0.3	0.1	-0.2	0.3	0.1	0.2	34.2	0.25	0.16	5	0.766667	0.866667	0
2	3	2	31.7	31.7	31.2	31.1	32.5	33.2	1.3	-0.7	0.6	1	0	0.5	0.5	0	0.5	0.5	32.5	0.2	0.35	4	0.433333	-0.266667	1
1	3	2	32.5	32.8	32.1	32.3	32.4	34.4	0.5	-2	-1.5	1.4	-0.3	0.4	0.7	0.3	0.4	0.7	34	0.12	0.23	4	0.166667	-1.83333	0
1	3	2	27.5	27.7	28.5	28.7	31.3	31.4	-2.4	-0.1	-2.5	2	-0.2	-1	-0.8	0.2	1	0.8	32.3	0.19	0.24	5	-0.8	-0.9	0
1	3	2	31.8	31.3	31.2	30.9	34.2	33.8	1.6	0.4	2	1.2	0.5	0.6	0.1	0.5	0.6	0.1	34	0.12	0.17	5	0.533333	0.933333	0
2	3	2	28.4	27.9	28	27.5	30.4	29.7	1.8	0.7	2.5	1	0.5	0.4	-0.1	0.5	0.4	0.1	30.8	0.14	0.29	5	0.6	1.3	0
1	3	2	28.4	28.1	28.2	28.2	30	29.8	0.1	0.2	0.3	0.6	0.3	0.2	-0.1	0.3	0.2	0.1	30.7	0.13	0.17	5	0.0333333	0.233333	0
2	3	2	30.2	29.7	28.5	29.2	32	31.1	0.8	0.9	1.7	3.4	0.5	1.7	1.2	0.5	1.7	1.2	27.5	0.2	0.19	7	0.266667	1.16667	1
1	3	3	31.4	29.5	30	30	31.3	32	0.9	-0.7	0.2	3.8	1.9	1.4	-0.5	1.9	1.4	0.5	30.7	0.14	0.38	5	0.3	-0.4	1
1	3	3	31.62	30.11	30.17	30.47	32.37	31.43	0.49	0.94	1.43	3.02	1.51	1.45	-0.06	1.51	1.45	0.06	31.26	0.13	0.15	2	0.163333	1.10333	1
2	3	3	29.6	29.1	29.7	30.1	30.8	30	-1.9	0.8	-1.1	1.2	0.5	-0.1	-0.6	0.5	0.1	0.6	31.3	0.17	0.46	5	-0.633333	0.166667	1
2	3	3	24.6	23.3	23.1	22.6	29	27.5	3.2	1.5	4.7	3	1.3	1.5	0.2	1.3	1.5	0.2	30	0.13	0.3	4	1.06667	2.56667	0
1	3	3	28.8	27.4	27.2	25.9	29.9	29.1	5.7	0.8	6.5	3.2	1.4	1.6	0.2	1.4	1.6	0.2	30.4	0.33	0.38	6	1.9	2.7	1
2	3	3	29	29	28.9	28.8	31.3	30.5	0.5	0.8	1.3	0.2	0	0.1	0.1	0	0.1	0.1	31	0.235	0.23	5	0.166667	0.966667	1
1	3	3	24.7	24.9	24.7	22.9	29.2	27.5	5.6	1.7	7.3	0.4	-0.2	0	0.2	0.2	0	0.2	30.4	0.14	0.2	7	1.86667	3.56667	1
1	3	3	28.8	28.8	27.8	27.8	30.4	28.9	2	1.5	3.5	2	0	1	1	0	1	1	30.9	0.15	0.38	8	0.666667	2.16667	1
1	3	3	26	25.3	24.5	24.1	28.6	29.1	3.5	-0.5	3	3	0.7	1.5	0.8	0.7	1.5	0.8	30.2	0.2	0.314	6	1.16667	0.666667	1
1	3	3	27.6	28	28.6	27.5	29.9	30.5	1.7	-0.6	1.1	2	-0.4	-1	-0.6	0.4	1	0.6	30.3	0.2	0.489	6	0.566667	-0.0333333	1
2	3	3	28.7	28.9	29.1	27.8	30.7	30.8	3.3	-0.1	3.2	0.8	-0.2	-0.4	-0.2	0.2	0.4	0.2	30.1	0.14	0.261	6	1.1	1	1
1	3	3	23.8	22.7	22.4	21.3	28.2	26.5	5	1.7	6.7	2.8	1.1	1.4	0.3	1.1	1.4	0.3	29.4	0.16	0.27	6	1.66667	3.36667	0
2	3	3	26.6	25.6	25.8	26.2	28.6	28.8	-0.6	-0.2	-0.8	2	1	0.8	-0.2	1	0.8	0.2	29.7	0.25	0.33	8	-0.2	-0.4	0
1	3	3	28.6	28.2	27.7	27.7	28.4	28.6	1.4	-0.2	1.2	1.8	0.4	0.9	0.5	0.4	0.9	0.5	29.4	0.18	0.52	8	0.466667	0.266667	0
2	3	3	27	25.4	25.4	26.6	29.2	27.6	-2	1.6	-0.4	3.2	1.6	1.6	0	1.6	1.6	0	28.4	0.17	0.51	8	-0.666667	0.933333	0
2	3	3	26.6	26.5	26.1	25.2	28.4	28.1	3.6	0.3	3.9	1	0.1	0.5	0.4	0.1	0.5	0.4	30.6	0.13	0.47	7	1.2	1.5	0
1	3	3	27.4	26.8	27	26.4	28.6	28.4	2	0.2	2.2	1.2	0.6	0.4	-0.2	0.6	0.4	0.2	30.1	0.2	0.31	6	0.666667	0.866667	1
1	3	3	29.6	28.8	28.6	30.2	30.8	31.3	-3.6	-0.5	-4.1	2	0.8	1	0.2	0.8	1	0.2	30.4	0.2	0.41	8	-1.2	-1.7	0
1	3	3	31.7	31.8	32.3	32.4	30.3	31.2	-1.4	-0.9	-2.3	1.2	-0.1	-0.6	-0.5	0.1	0.6	0.5	28.6	0.19	0.31	5	-0.466667	-1.36667	0
2	3	3	26.3	26.3	26.6	26.5	29.3	29	-0.3	0.3	0	0.6	0	-0.3	-0.3	0	0.3	0.3	29.4	0.21	0.3	5	-0.1	0.2	1
1	3	3	33	32.8	32.2	31.5	33.4	33	3.5	0.4	3.9	1.6	0.2	0.8	0.6	0.2	0.8	0.6	33.4	0.15	0.26	7	1.16667	1.56667	1
2	3	3	33.3	33	33	31.6	32.7	32.7	4.5	0	4.5	0.6	0.3	0.3	0	0.3	0.3	0	33.3	0.1	0.21	6	1.5	1.5	1
2	3	3	31.1	30.6	31.2	31.2	32.5	32.3	-0.7	0.2	-0.5	1.2	0.5	-0.1	-0.6	0.5	0.1	0.6	31.1	0.22	0.4	5	-0.233333	-0.0333333	1
1	3	3	31.3	30.9	30.8	31	32.1	31.5	0	0.6	0.6	1	0.4	0.5	0.1	0.4	0.5	0.1	31.6	0.29	0.63	5	0	0.6	1
1	3	3	26.1	25	24.3	23.5	30.5	29.7	4.9	0.8	5.7	3.6	1.1	1.8	0.7	1.1	1.8	0.7	38.5	0.23	0.39	7	1.63333	2.43333	1
2	3	3	28.9	28.2	28.4	27.7	30.5	29.2	2.4	1.3	3.7	1.4	0.7	0.5	-0.2	0.7	0.5	0.2	28.8	0.18	0.36	7	0.8	2.1	1
2	3	3	30.5	31.5	31.4	32.2	32.6	33	-3.2	-0.4	-3.6	2	-1	-0.9	0.1	1	0.9	0.1	31.8	0.15	0.21	2	-1.06667	-1.46667	0
1	3	3	22.9	22.6	22.9	22.5	28.1	27.3	0.9	0.8	1.7	0.6	0.3	0	-0.3	0.3	0	0.3	30.1	0.15	0.37	7	0.3	1.1	1
2	3	3	31.5	30.7	30.8	30.8	33	32.7	0.6	0.3	0.9	1.6	0.8	0.7	-0.1	0.8	0.7	0.1	31.7	0.11	0.2	6	0.2	0.5	1
2	3	3	26	24	22.6	22.5	28.7	27	5.1	1.7	6.8	6.8	2	3.4	1.4	2	3.4	1.4	28.4	0.26	0.39	6	1.7	3.4	1
1	3	3	30.2	25.7	28.3	29	30.1	30.2	-2.8	-0.1	-2.9	9	4.5	1.9	-2.6	4.5	1.9	2.6	28.5	0.17	0.3	5	-0.933333	-1.03333	0
1	3	3	32.6	31.8	31.4	31	33.2	33	2.8	0.2	3	2.4	0.8	1.2	0.4	0.8	1.2	0.4	33.4	0.21	0.34	7	0.933333	1.13333	1
1	3	3	33.3	33	33.4	32.8	32.5	32.5	1.3	0	1.3	0.8	0.3	-0.1	-0.4	0.3	0.1	0.4	32.1	0.23	0.44	6	0.433333	0.433333	1
2	3	3	32.4	32.6	32.9	32.4	32.7	32.9	0.7	-0.2	0.5	1	-0.2	-0.5	-0.3	0.2	0.5	0.3	31.8	0.2	0.39	6	0.233333	0.0333333	1
2	3	3	33.3	33.5	33.4	33.3	33.9	34.3	0.3	-0.4	-0.1	0.4	-0.2	-0.1	0.1	0.2	0.1	0.1	33.1	0.22	0.29	5	0.1	-0.3	1
1	3	3	33.1	32.9	33.4	32.9	33.4	34	0.7	-0.6	0.1	1	0.2	-0.3	-0.5	0.2	0.3	0.5	32.6	0.14	0.17	7	0.233333	-0.366667	1
2	3	3	32.1	31.9	31.3	31.4	31.9	31.5	1.1	0.4	1.5	1.6	0.2	0.8	0.6	0.2	0.8	0.6	33.4	0.37	0.24	6	0.366667	0.766667	1
2	3	3	31.7	30.9	30.9	30.7	32.8	31.6	1.4	1.2	2.6	1.6	0.8	0.8	0	0.8	0.8	0	32.3	0.23	0.35	5	0.466667	1.66667	1
1	3	3	29.1	28.2	27.7	27.2	30.3	29.9	3.4	0.4	3.8	2.8	0.9	1.4	0.5	0.9	1.4	0.5	32.1	0.23	0.22	7	1.13333	1.53333	1
2	3	3	31.4	31.2	30.1	30.7	33.4	33.3	0.6	0.1	0.7	2.6	0.2	1.3	1.1	0.2	1.3	1.1	33.3	0.19	0.34	4	0.2	0.3	1
1	3	3	29	28.6	28.5	28.6	31.7	31.8	0.3	-0.1	0.2	1	0.4	0.5	0.1	0.4	0.5	0.1	32.1	0.18	0.2	7	0.1	-7.10543e-15	1
1	3	3	32.9	31.8	31.4	31.9	33.6	33.8	0.4	-0.2	0.2	3	1.1	1.5	0.4	1.1	1.5	0.4	33.4	0.23	0.22	5	0.133333	-0.0666667	1
1	3	3	33.2	32.8	32.8	33.3	33.4	34.5	-1.1	-1.1	-2.2	0.8	0.4	0.4	0	0.4	0.4	0	32.9	0.24	0.24	5	-0.366667	-1.46667	1
2	3	3	31.4	31.7	31.9	31.6	31.7	33.6	0.2	-1.9	-1.7	1	-0.3	-0.5	-0.2	0.3	0.5	0.2	32.1	0.27	0.26	6	0.0666667	-1.83333	1
1	3	3	32.2	32.6	31.5	33.1	32.9	34.7	-3	-1.8	-4.8	2.2	-0.4	0.7	1.1	0.4	0.7	1.1	32.5	0.19	0.18	5	-1	-2.8	1
1	3	3	31.6	32.2	31.2	31.6	33.1	33.5	0.2	-0.4	-0.2	2	-0.6	0.4	1	0.6	0.4	1	32.7	0.11	0.28	3	0.0666667	-0.333333	1
2	3	3	31.1	32	32.2	31.6	33	33.2	0.5	-0.2	0.3	2.2	-0.9	-1.1	-0.2	0.9	1.1	0.2	31.7	0.13	0.29	3	0.166667	-0.0333333	1
1	3	3	32.1	30.9	30.7	32	32.2	32.5	-2.3	-0.3	-2.6	2.8	1.2	1.4	0.2	1.2	1.4	0.2	33.6	0.15	0.43	6	-0.766667	-1.06667	0
1	3	3	30.5	30.1	29.5	30.4	30.7	34.1	-1.1	-3.4	-4.5	2	0.4	1	0.6	0.4	1	0.6	31	0.28	0.23	8	-0.366667	-3.76667	1
1	3	3	29.7	30	29.5	29.4	30.8	31.3	1	-0.5	0.5	1	-0.3	0.2	0.5	0.3	0.2	0.5	31.2	0.15	0.34	4	0.333333	-0.166667	0
1	3	3	32.9	32.9	32.6	32.8	34.3	34	0	0.3	0.3	0.6	0	0.3	0.3	0	0.3	0.3	33.6	0.19	0.29	7	0	0.3	1
1	3	3	32.6	32.1	31.8	32.1	34.2	33.9	0.2	0.3	0.5	1.6	0.5	0.8	0.3	0.5	0.8	0.3	34.6	0.17	0.21	6	0.0666667	0.366667	1
1	3	3	27.9	27.1	27	26.8	29	28.5	1.6	0.5	2.1	1.8	0.8	0.9	0.1	0.8	0.9	0.1	28.8	0.24	0.39	5	0.533333	1.03333	0
2	3	3	27.5	28	28.4	27.5	28.7	29.5	1.4	-0.8	0.6	1.8	-0.5	-0.9	-0.4	0.5	0.9	0.4	28.1	0.21	0.41	5	0.466667	-0.333333	0
1	3	3	25.7	25.6	25.7	25.6	29.2	27.7	0.2	1.5	1.7	0.2	0.1	0	-0.1	0.1	0	0.1	26.6	0.14	0.14	7	0.0666667	1.56667	0
1	3	3	26.4	26.6	26.1	25.8	29.6	29.3	1.7	0.3	2	1	-0.2	0.3	0.5	0.2	0.3	0.5	29.6	0.3	0.22	4	0.566667	0.866667	1
1	3	3	26.7	25.6	26	25.6	29.8	29	1.5	0.8	2.3	2.2	1.1	0.7	-0.4	1.1	0.7	0.4	30	0.33	0.22	4	0.5	1.3	1
1	3	3	29	28.7	27.9	28.1	30.4	30.1	1.3	0.3	1.6	2.2	0.3	1.1	0.8	0.3	1.1	0.8	30.8	0.14	0.29	6	0.433333	0.733333	0
2	3	3	23.1	22.6	25.7	22.5	26.6	26.9	3.9	-0.3	3.6	6.2	0.5	-2.6	-3.1	0.5	2.6	3.1	27	0.16	0.37	5	1.3	1	1
1	3	3	27.6	28	28.6	27.5	29.9	30.5	1.7	-0.6	1.1	2	-0.4	-1	-0.6	0.4	1	0.6	30.3	0.2	0.489	6	0.566667	-0.0333333	1
2	3	3	24.2	24.5	22.6	23	26.5	26.9	2.3	-0.4	1.9	3.8	-0.3	1.6	1.9	0.3	1.6	1.9	29.3	0.18	0.42	6	0.766667	0.366667	1

## Sheet: per patients
group	age	sex	height	weight	BMI	HTN	DM	HL	SM	antiple	antico	vasodilator
1	67	1	1.7	59	20.4152	0	0	0	1	0	0	0
1	56	1	1.7	66	22.8374	1	1	0	0	0	0	ARB
1	62	1	1.66	81	29.3947	1	0	0	1	0	0	0
1	65	1	1.72	73	24.6755	1	0	0	0	0	0	CCB
1	59	1	1.72	88	29.7458	1	0	0	0	0	0	0
1	41	1	1.83	86	25.6801	0	0	0	0	0	0	0
1	65	1	1.66	75	27.2173	0	1	0	0	0	0	0
1	59	1	1.65	68	24.977	0	0	0	1	0	0	0
1	63	1	1.65	65	23.8751	0	0	0	0	aspirin	1	0
1	53	1	1.72	75	25.3515	1	0	0	0	aspirin	0	0
1	44	1	1.7	88	30.4498	1	1	0	1	0	0	ARB
1	76	1	1.64	70	26.0262	0	1	0	0	0	0	0
1	57	1	1.67	78	27.968	1	1	0	1	0	0	ARB
1	50	1	1.81	95	28.9979	1	0	0	0	0	0	0
1	48	1	1.73	115	38.4243	1	0	0	0	0	0	CCB
1	61	1	1.7	91	31.4879	1	0	0	0	0	0	ARB
1	47	1	1.72	82	27.7177	0	0	0	0	0	0	0
1	77	1	1.65	64	23.5078	0	0	0	0	aspirin	1	0
1	40	1	1.73	82	27.3982	0	0	1	1	0	0	0
1	65	1	1.75	71	23.1837	0	0	0	1	0	0	0
1	62	1	1.55	69	28.7201	1	0	0	0	0	0	ARB
1	65	1	1.68	80	28.3447	1	0	0	1	0	0	CCB
1	64	1	1.68	78	27.6361	1	0	0	1	0	0	CCB
1	44	1	1.7	87	30.1038	0	0	0	0	0	0	0
1	71	1	1.65	61	22.4059	0	0	0	1	0	0	0
1	43	1	1.61	86	33.1777	1	0	0	1	0	0	ARB+CCB
1	60	1	1.68	67	23.7387	0	0	0	1	0	0	0
1	63	1	1.69	83	29.0606	0	0	0	0	0	0	0
1	76	1	1.65	55	20.202	1	0	0	0	0	0	CCB
1	70	1	1.78	70	22.0932	0	0	0	0	0	0	0
1	69	1	1.76	74	23.8895	0	0	0	0	0	0	0
1	67	1	1.7	70	24.2215	0	0	0	0	0	0	0
1	63	1	1.65	54	19.8347	0	0	0	0	0	0	0
1	67	1	1.63	62	23.3355	1	0	1	1	0	0	ARB
1	63	1	1.76	74	23.8895	0	0	0	0	0	0	0
1	65	1	1.66	75	27.2173	0	1	1	0	0	0	0
1	41	1	1.83	86	25.6801	0	0	0	0	0	0	0
1	63	1	1.66	62	22.4996	1	0	0	0	0	0	0
1	51	1	1.76	74	23.8895	0	0	0	0	0	0	0
1	60	1	1.68	72	25.5102	1	1	1	1	aspirin	0	ARB
1	57	1	1.57	57	23.1247	0	0	0	0	0	0	0
1	62	1	1.69	63	22.0581	0	0	0	0	0	0	0
1	80	1	1.63	58	21.83	1	0	0	1	0	0	0
1	57	1	1.63	56	21.0772	0	0	0	0	0	0	0
1	51	1	1.79	71	22.1591	0	0	0	0	0	0	0
1	57	1	1.57	57	23.1247	0	0	0	0	0	0	0
1	73	1	1.6	75	29.2969	0	0	0	0	0	0	0
1	65	1	1.65	62	22.7732	0	0	0	0	0	0	0
1	55	1	1.74	80	26.4236	0	0	0	0	0	0	0
1	57	1	1.63	60	22.5827	1	0	0	1	0	0	0
1	67	1	1.74	72	23.7812	0	0	0	0	0	0	0
1	66	2	1.54	52	21.9261	1	0	0	0	0	0	0
1	57	2	1.62	75	28.578	0	0	1	0	0	0	0
1	86	2	1.52	53	22.9398	0	0	1	0	0	0	0
1	64	2	1.57	75	30.4272	1	0	0	0	0	0	ARB
1	54	2	1.6	65	25.3906	0	0	0	1	0	0	0
1	61	2	1.53	54	23.0681	0	0	1	0	0	0	0
1	57	2	1.58	61	24.4352	0	0	0	0	0	0	0
1	54	2	1.64	51	18.9619	0	0	1	0	0	0	0
1	58	2	1.55	63	26.2227	0	0	0	0	0	0	0
1	81	2	1.56	56	23.0112	1	1	0	0	0	0	ARB
1	58	2	1.58	49	19.6283	0	1	0	0	0	0	0
1	59	2	1.48	54	24.653	0	0	0	0	0	0	0
1	53	2	1.58	61	24.4352	0	0	0	0	0	0	0
1	55	2	1.47	48	22.213	0	0	0	0	0	0	0
1	68	2	1.56	58	23.833	0	0	0	0	0	0	0
1	78	2	1.5	60	26.6667	0	0	0	0	0	0	0
1	78	2	1.74	72	23.7812	0	0	0	0	0	0	0
1	44	2	1.72	70	23.6614	0	0	0	0	0	0	0
1	46	2	1.67	63	22.5896	0	0	0	0	0	0	0
1	66	2	1.6	68	26.5625	0	0	0	0	0	0	0
1	63	2	1.52	64	27.7008	0	0	0	0	0	0	0
1	40	2	1.6	58	22.6562	0	0	0	0	0	0	0
1	62	2	1.44	41	19.7724	0	0	0	0	0	0	0
1	59	2	1.51	48	21.0517	0	0	1	0	0	0	0
1	56	2	1.54	50	21.0828	0	0	0	1	0	0	0
1	44	2	1.58	65	26.0375	0	0	0	0	0	0	0
1	36	2	1.6	88	34.375	0	0	0	0	0	0	0
1	56	2	1.5	55	24.4444	1	0	1	0	0	0	0
1	40	2	1.61	60	23.1473	0	0	0	0	0	0	0
1	50	2	1.62	86	32.7694	1	0	1	0	aspirin	1	ARB+CCB
1	56	2	1.5	60	26.6667	0	0	0	0	0	0	0
1	53	2	1.6	54	21.0937	0	0	0	0	0	0	0
1	66	2	1.57	53	21.5019	0	0	0	0	0	0	0
1	46	2	1.63	75	28.2284	0	0	0	1	0	0	0
1	69	2	1.58	62	24.8358	0	0	0	0	0	0	0
1	55	2	1.54	59	24.8777	0	0	0	1	0	0	0
1	55	2	1.56	47	19.313	0	1	0	0	0	0	0
1	59	2	1.63	65	24.4646	1	0	1	0	0	0	0
1	65	2	1.51	66	28.9461	0	0	0	0	0	0	0
1	62	2	1.5	48	21.3333	0	0	0	0	0	0	0
1	78	2	1.5	54	24	1	0	0	0	0	0	ARB
1	59	2	1.52	60	25.9695	0	0	0	0	0	0	0
1	55	2	1.6	61	23.8281	0	0	1	0	0	0	0
1	52	2	1.58	76	30.4438	1	0	0	0	0	0	0
1	60	2	1.65	68	24.977	1	0	0	1	0	0	0
1	48	2	1.45	52	24.7325	0	0	0	0	0	0	0
1	53	2	1.57	54	21.9076	0	0	0	0	0	0	0
1	54	2	1.56	55	22.6003	0	0	0	0	0	0	0
1	67	2	1.58	54	21.6311	0	1	0	0	0	0	0
1	54	2	1.59	60	23.7332	1	0	0	0	0	0	CCB
1	61	2	1.5	60	26.6667	0	0	0	0	0	0	0
1	56	2	1.5	49	21.7778	1	0	0	0	0	0	0
1	56	2	1.53	67	28.6215	0	0	0	0	0	0	0
1	79	2	1.62	73	27.8159	1	0	0	0	0	0	0
1	57	2	1.6	68	26.5625	1	0	0	0	0	0	0
1	67	2	1.64	62	23.0518	1	1	0	0	0	0	0
1	56	2	1.62	68	25.9107	0	1	1	0	0	0	0
1	62	2	1.57	66	26.7759	1	0	0	0	0	0	0
1	62	2	1.57	64	25.9645	1	0	0	0	0	0	0
1	67	2	1.5	47	20.8889	1	0	0	0	0	0	ARB
1	70	2	1.48	57	26.0226	1	0	1	0	0	0	0
1	56	2	1.52	52	22.5069	1	1	0	0	0	0	0
1	72	2	1.5	63	28	0	0	1	0	0	0	0
1	47	2	1.58	59	23.634	0	0	0	0	0	0	0
1	55	2	1.52	56	24.2382	0	1	0	0	0	0	0
1	45	2	1.63	56	21.0772	0	1	0	0	0	0	0
1	51	2	1.48	49	22.3703	1	1	0	0	aspirin	1	ARB+CCB
1	49	2	1.51	58	25.4375	0	0	0	0	0	0	0
1	50	2	1.54	50	21.0828	0	0	0	0	0	0	0
1	56	2	1.51	57	24.9989	0	0	0	0	0	0	0
1	70	2	1.56	60	24.6548	0	0	0	0	0	0	0
1	83	2	1.64	65	24.1672	1	0	0	0	0	0	0
1	52	2	1.5	56	24.8889	1	1	0	1	0	0	0
1	49	2	1.55	60	24.974	0	0	0	0	0	0	0
1	59	2	1.53	66	28.1943	1	0	0	0	0	0	0
1	44	2	1.5	50	22.2222	0	0	0	0	0	0	0
1	57	2	1.55	61	25.3902	0	0	0	0	0	0	0
1	47	2	1.5	52	23.1111	0	0	0	0	0	0	0
1	71	2	1.59	60	23.7332	1	0	0	0	0	0	ARB
1	54	2	1.5	45	20	0	0	0	0	0	0	0
1	55	2	1.55	70	29.1363	1	0	1	0	0	0	0
1	56	2	1.64	68	25.2826	0	1	0	0	0	0	0
1	54	2	1.58	60	24.0346	1	0	0	0	aspirin	0	ARB
1	57	2	1.63	55	20.7008	1	0	0	0	0	0	ARB
1	52	2	1.55	52	21.6441	0	0	0	0	0	0	0
1	66	2	1.55	63	26.2227	0	0	0	0	0	0	0
1	55	2	1.58	70	28.0404	0	0	0	0	0	0	0
1	57	2	1.56	58	23.833	0	0	0	0	0	0	0
1	43	2	1.6	63	24.6094	0	0	0	0	0	0	0
1	43	2	1.65	79	29.0174	1	0	0	0	aspirin	0	ARB
1	56	2	1.5	58	25.7778	0	0	0	0	0	0	0
1	58	2	1.55	63	26.2227	1	1	0	0	0	0	ARB
1	67	2	1.49	51	22.9719	1	0	0	0	0	0	ARB
1	68	2	1.55	77	32.0499	1	0	0	0	0	0	ARB+CCB
1	52	2	1.5	52	23.1111	1	0	0	0	0	0	0
1	51	2	1.58	65	26.0375	0	0	0	0	0	0	0
1	51	2	1.58	53	21.2306	0	0	0	0	0	0	0
1	58	2	1.6	57	22.2656	0	0	0	0	0	0	0
1	59	2	1.57	65	26.3702	0	0	0	0	0	0	0
1	57	2	1.49	57	25.6745	0	0	0	0	0	0	0
1	54	2	1.64	53	19.7055	0	0	0	0	0	0	0
1	64	2	1.7	62	21.4533	0	1	1	0	0	0	0
1	73	2	1.58	60	24.0346	0	0	0	0	0	0	0
1	73	2	1.58	60	24.0346	0	0	0	0	0	0	0
1	47	2	1.51	61	26.7532	0	0	0	0	0	0	0
1	57	2	1.56	66	27.1203	1	0	0	0	0	0	0
1	59	2	1.54	60	25.2994	0	0	0	0	0	0	0
1	58	2	1.58	49	19.6283	0	1	0	0	0	0	0
1	42	2	1.51	61	26.7532	0	0	0	0	0	0	0
1	49	2	1.59	53	20.9644	0	0	0	0	0	0	0
1	47	2	1.59	54	21.3599	0	0	0	0	0	0	0
1	54	2	1.57	67	27.1816	0	0	0	0	0	0	0
1	57	2	1.53	70	29.903	0	0	0	0	0	0	0
1	39	2	1.71	75	25.6489	1	0	0	0	0	0	0
1	44	2	1.58	76	30.4438	0	0	0	0	0	0	0
1	48	2	1.4	59	30.102	0	0	0	0	0	0	0
1	47	2	1.56	60	24.6548	0	0	0	0	0	0	0
1	69	2	1.48	47	21.4573	0	0	0	0	0	0	0
1	60	2	1.68	91	32.2421	1	0	1	0	0	1	CCB
1	30	2	1.52	62	26.8352	0	0	0	0	0	0	0
1	64	2	1.6	57	22.2656	0	1	0	0	0	0	0
1	58	2	1.55	58	24.1415	1	1	0	0	0	0	ARB
1	44	2	1.58	54	21.6311	0	0	0	0	0	0	0
1	57	2	1.54	57	24.0344	0	0	0	0	0	0	0
1	68	2	1.63	50	18.8189	1	0	0	0	0	0	ARB
1	56	2	1.5	50	22.2222	0	0	0	0	0	0	0
1	50	2	1.56	57	23.4221	0	0	0	0	0	0	0
1	44	2	1.56	55	22.6003	0	0	0	0	0	0	0
1	48	2	1.55	68	28.3039	0	0	0	0	0	0	0
1	51	2	1.52	63	27.268	0	0	0	0	0	0	0
1	78	2	1.51	45	19.736	0	0	0	0	0	0	0
1	58	2	1.5	60	26.6667	0	0	0	0	0	0	0
1	51	2	1.59	61	24.1288	0	0	0	0	0	0	0
1	54	2	1.52	68	29.4321	0	0	0	0	0	0	0
1	59	2	1.54	65	27.4077	0	0	0	0	0	0	0
1	55	2	1.54	65	27.4077	0	0	0	0	0	0	0
1	47	2	1.47	64	29.6173	0	0	0	0	0	0	0
1	41	2	1.57	58	23.5304	0	0	0	0	0	0	0
1	71	2	1.5	60	26.6667	0	0	0	0	0	0	0
1	48	2	1.48	53	24.1965	0	0	0	0	0	0	0
1	44	2	1.7	68	23.5294	0	0	0	0	0	0	0
1	28	2	1.84	120	35.4442	0	0	0	0	0	0	0
1	53	2	1.69	81	28.3604	0	0	0	0	0	0	0
1	62	2	1.78	71	22.4088	0	0	0	0	0	0	0
1	31	2	1.58	58	23.2335	0	0	0	0	0	0	0
1	56	2	1.57	63	25.5588	0	0	0	0	0	0	0
1	54	2	1.43	50	24.4511	0	0	0	0	0	0	0
1	68	2	1.62	83	31.6263	0	0	0	0	0	0	0
1	59	2	1.59	63	24.9199	0	0	0	0	0	0	0
1	49	2	1.61	56	21.6041	0	0	0	0	0	0	0
1	44	2	1.59	54	21.3599	0	0	0	0	0	0	0
1	54	2	1.58	67	26.8386	0	0	0	0	0	0	0
1	40	2	1.4	59	30.102	0	0	0	0	0	0	0
1	56	2	1.55	68	28.3039	0	0	0	0	0	0	0
1	69	2	1.5	74.8	33.2444	0	1	1	1	0	0	0
1	55	2	1.43	50	24.4511	0	0	0	0	0	0	0
1	43	2	1.62	83	31.6263	0	0	0	0	0	0	0
1	52	2	1.58	68	27.2392	0	0	1	1	0	0	0
1	67	2	1.54	62	26.1427	1	0	0	0	0	0	0
0	53	1	1.75	65	21.2245	0	0	0	0	0	0	0
0	53	1	1.77	70	22.3435	0	0	0	1	0	0	0
0	47	2	1.57	57	23.1247	0	0	0	0	0	0	0
0	41	2	1.58	52	20.83	1	0	0	0	0	0	ARB
0	65	2	1.56	54	22.1893	0	0	0	0	0	0	0
0	65	2	1.54	64	26.986	0	0	0	0	0	0	0
0	71	2	1.7	78	26.9896	0	0	1	0	0	0	0
0	55	1	1.75	69	22.5306	0	0	0	0	0	0	0
0	65	2	1.45	49	23.3056	0	0	0	0	0	0	0
0	43	1	1.79	75	23.4075	0	0	0	0	0	0	0
0	60	1	1.6	61	23.8281	0	0	0	0	0	0	0
0	61	1	1.67	64	22.9481	0	0	0	1	0	0	0
0	43	2	1.56	55	22.6003	0	0	0	0	0	0	0
0	62	1	1.71	64	21.8871	0	0	0	0	0	0	0
0	54	2	1.54	56	23.6128	0	0	0	0	0	0	0
0	67	2	1.62	56	21.3382	0	0	0	0	0	0	0
0	68	2	1.68	60	21.2585	0	0	0	0	0	0	0
0	58	2	1.5	68	30.2222	0	0	0	0	0	0	0
0	55	2	1.64	62	23.0518	0	0	1	0	0	0	0
0	57	2	1.56	44	18.0802	0	0	0	0	0	0	0
0	57	2	1.57	47	19.0677	1	0	0	0	0	0	ARB
0	44	2	1.56	50	20.5457	0	0	0	0	0	0	0
0	49	2	1.56	50	20.5457	0	0	0	0	0	0	0
0	68	2	1.62	61	23.2434	0	0	0	0	0	0	0
0	58	2	1.62	52	19.8141	0	0	0	0	0	0	0
0	69	2	1.7	78	26.9896	1	1	1	0	aspirin	0	ARB
0	64	1	1.67	71	25.4581	0	0	0	0	0	0	0
0	55	1	1.71	63	21.5451	0	0	0	0	0	0	0
0	79	2	1.58	57	22.8329	0	0	0	0	0	0	0
0	47	2	1.54	63	26.5643	0	1	0	0	0	0	0
0	45	2	1.58	79	31.6456	0	1	0	1	0	0	0
0	38	2	1.58	79	31.6456	0	0	0	0	0	0	0
0	58	2	1.48	55	25.1096	0	0	0	0	0	0	0
0	47	2	1.59	67	26.5021	0	0	0	0	0	0	0
0	71	2	1.45	54	25.6837	0	0	0	0	0	0	0
0	53	2	1.61	57	21.9899	0	0	0	0	0	0	0
0	54	2	1.57	69	27.993	0	0	0	0	0	0	0
0	48	2	1.57	69	27.993	0	0	0	0	0	0	0
0	62	2	1.58	49	21.9899	0	1	0	0	0	0	0
0	69	2	1.55	53	22.0604	0	0	0	0	0	0	0
0	54	2	1.7	87	30.1038	0	0	0	0	0	0	0
0	53	2	1.5	52	23.1111	0	0	0	0	0	0	0
0	34	2	1.57	59	23.9361	0	0	0	0	0	0	0
0	51	2	1.57	59	23.9361	0	0	0	0	0	0	0
0	52	2	1.61	57	21.9899	0	0	0	0	0	0	0
0	39	2	1.6	50	19.5312	0	0	0	0	0	0	0
0	51	1	1.74	65	21.4692	0	0	0	0	0	0	0
0	61	2	1.6	54	21.0937	0	0	0	0	0	0	0
0	59	2	1.56	68	27.9421	0	0	0	0	0	0	0
0	34	2	1.55	62	25.8065	0	0	1	0	0	0	0
0	64	1	1.65	58	21.3039	0	0	0	0	0	0	0
0	74	2	1.65	58	21.3039	1	0	1	0	0	0	0
0	54	1	1.75	70	22.8571	1	0	0	1	0	0	ARB
0	63	2	1.54	57	24.0344	0	0	0	0	0	0	0
0	77	2	1.61	62	23.9188	0	0	0	0	0	0	0
0	54	2	1.57	63	25.5588	0	0	0	0	0	0	0
0	60	2	1.6	59	23.0469	0	0	0	0	0	0	0
0	55	1	1.68	70	24.8016	0	0	0	0	0	0	0
0	44	2	1.57	105	42.5981	0	0	0	0	0	0	0
0	63	2	1.57	105	42.5981	0	0	0	0	0	0	0
0	44	2	1.62	62	23.6244	1	0	0	0	0	0	ARB
0	57	2	1.6	65	25.3906	1	0	1	0	0	0	CCB
0	41	1	1.69	62	21.7079	1	1	0	0	aspirin	1	ARB
0	49	1	1.63	63	23.7118	0	0	0	0	0	0	0
0	38	2	1.63	54	20.3244	1	0	1	0	0	0	0
0	54	2	1.56	56	23.0112	1	0	0	0	aspirin	0	0
0	62	2	1.54	54	22.7694	0	0	0	0	0	0	0
0	23	2	1.67	75	26.8923	0	0	0	0	0	0	0
0	66	2	1.62	58	22.1003	0	0	1	0	0	0	0
0	44	2	1.63	75	28.2284	1	0	0	1	0	0	0
0	56	1	1.82	65	19.6232	0	0	0	0	0	0	0
0	63	1	1.67	63	22.5896	0	0	0	0	0	0	0
0	53	1	1.73	67	22.3863	1	0	0	1	0	0	ARB
0	40	2	1.55	58	24.1415	0	1	0	0	0	0	0
0	65	1	1.75	73	23.8367	0	0	0	0	0	0	0
0	49	1	1.78	82	25.8806	0	0	0	0	0	0	0
0	34	2	1.65	62	22.7732	0	0	0	0	0	0	0
0	58	2	1.62	56	21.3382	0	0	0	0	0	0	0
0	71	1	1.79	75	23.4075	0	0	0	0	0	0	0
0	62	2	1.6	60	23.4375	0	0	0	0	0	0	0
